# Supplementary material for: Surfactant-Derived Proteins as Markers of Alveolar Membrane Damage in Heart Failure
Source: PLoS One. 2014 Dec 16;9(12):e115030. doi: 10.1371/journal.pone.0115030 (PMC4267772; doi:10.1371/journal.pone.0115030)
Supplement: S1 Data — PAZIENT ID-Identification number. HF-Heart failure patient (1 = yes, 0 = no). SPBIMMATURE-Immature SPB (AU). SPB-Surfactant protein B (ng/mL). SPA-Surfactant protein A (ng/mL). SPD-Surfactant protein D (ng/mL). RAGE-Plasma receptor for advanced glycation end products (pg/mL). AGE-Age (years). GENDER-(1 = male, 0 = females). IPERTENSION-(1 = yes, 0 = no). DMII-Diabetes type II (1 = yes, 0 = no). weight-(Kg). height-(cm). BMI-Body mass index (kg/m2). FUMO-smoke (1 = yes, 0 = no, ex). LVEF-Left ventricular ejection fraction (%). Vtd-TeleDiastolic Volume (mL). Vts-TeleSystolic Volume (mL). IM-Mitral insufficiency (1 = yes, 0 = no). severityIM-Mitral insufficiency severity (1–4). GradoIT-Tricuspidalic insufficiency severity. TAPSE-Tricuspid annular plane systolic excursion (mm). PAPs-Systolic Pulmonary artery Pressure (mmHg). Hb-Hemoglobin (mg/dL). Crea-Creatinine (mg/dL). Na-Sodium (mmol/L). K-Potassium (mmol/L). Uric acid-(mg/dL). BNP-brain natriuretic petide (pg/mL). VC-Vital Capacity (L). VC_P-Vital Capacity (% of predicted). FVC-forced vital capacity (L). FVC_P-forced vital capacity (%). FEV1-forced expiratory volume in 1 second (L). FEV1_A-forced expiratory volume in 1 second (L). FEV1FVC-FEV1/FVC ratio. Dladj_ass-carbon monoxide lung diffusing capacity (mL/mm Hg/min). Dladj_perc-carbon monoxide lung diffusing capacity (% of predicted). SBPBASAL-Systolic blood pressure (mmHg). DBPBASAL-Diastolic blood pressure (mmHg). HRBASAL-Heart Rate (bpm). LOAD-Load at exercise (watt). QRPICk-Respiratory exchange ratio at peak. sbpPEAK-Systolic blood pressure at peak exercise (mmHg). DBPPEAK-Diastolic blood pressure at peak exercise (mmHg). VO2 kg-Oxygen uptake at peak exercise (mL/min/Kg). VO2ATKG-Oxygen uptake at anaerobic threshold (mL/min/Kg). VEVCO2slope-Ventilatory efficiency. NYHA-New York Heart Association functional class. ISCHAEMIC_ETIOLOGY-(1 = yes, 0 = no). ICD-implantable cardioverter-defibrillator (1 = yes, 0 = no). CRT-cardiac resynchronization therapy (1 = yes, [file pone.0115030.s001.xlsx]

## Sheet: betta
PAZIENT ID	HF	SPBIMMATURE	SPB	SPA	SPD	RAGE	AGE	GENDER	IPERTENSION	DMII	weight	height	BMI	FUMO	LVEF	Vtd	Vts	IM	severityIM	GradoIT	TAPSE	PAPs	Hb	Crea	Na	K	Uric acid	BNP	VC	VC_P	FVC	FVC_P	FEV1	FEV1_A	FEV1FVC	Dladj_ass	Dladj_perc	SBPBASAL	DBPBASAL	HRBASAL	LOAD	QRPICk	sbpPEAK	DBPPEAK	VO2kg	VO2ATKG	VEVCO2slope	NYHA	ISCHAEMIC_ETIOLOGY
1	1	44.899	662.4	136.406	506.389	3006.4	75	1	1	0	89	176	28.7319	0	37	168	106	1	4	1	25	55	15.1	0.92	138	4.39		564	3.53	89	3.08	80	2.56	88	0.8312	14.2628	55.6649	120	80	87	48	0.93	160	80	13.1461	10.3146	32.4	4	0
2	1	17.8933	265.3	22.669	93.221	745.5	47	1	0	1	103	170	35.6401	0	17	248	205	1	1	1	22	37	16.9	0.76	135	3.9			3.72	84	3.6	85	3.06	88	0.85	19.772	67.8212	120	70	74	56	0.93	120	70	12.8932		26.4	4	0
3	1	7.4193	288.5	16.453	110.97	1528.1	69	1	0	0	80	172	27.0416	0	41	133	78	1	1	1	21	29	13.9	0.99	134	4.59	3.7	21	4.5	115	4.5	119	3.25	112	0.7222	23.6124	92.6779	90	60	57	136	1.03	110	70	25.025	16.4375	22.5	1	0
4	1	41.1809	48.6	25.12	125.538	989.2	67	1	1	0	94	172	31.7739	0	38	178	110	0			20		14.5	1.84	136	4.58	7.4		4.03	62	2.37	61	1.57	52	0.6624	12.4	47.9276	120	80	48	61	1.09	140	80	10.9574	7.734	31.9	4	1
5	1	11.3682	194.9	28.652	68.969	2087.6	56	1	1	0	114	174	37.6536	0	50	155	76	0		1	25	31	16.7	1.02	136	3.84	7	10	4.4	133	5.44	129	3.8	113	0.6985	30.5479	106.416	95	75	68	116	0.97	110	80	16.6667	12.6316	36.6	2	0
6	1	20.3453	190	13.364	91.019	899.9	72	1	1	0	76	180	23.4568	0	24	162	123	0		1	28	27	14.6	1.52	134	4.14	5.1	48	4.42	102	4.42	106	3.41	108	0.7715	22.3368	81.0999	120	80	59	88	1.05	150	90	18.8553	9.9079	29.9	1	0
7	1	4.3011	277.6	38.511	96.14	1057.8	68	1	1	1	105	176	33.8972	1	30	157	110	1	1				13.2	1.1	138	3.81	5.7	49	3.81	91	3.73	93	2.97	96	0.7962	18.6259	68.9766	120	70	66	67	0.96	140	80	13.2762	8.7238	25.9	3	1
8	1	10.7321	84.8	34.975	72.267	1982.4	76	1	0	1	63	165	23.1405	0	25	228	172	1	2	2	19	70	12.4	2.2	135	3.71	8.2	1091	3.6	109	3.5	110	2.56	107	0.7314	15.4042	70.749	100	80	82	54	1	100	80	15.3968	11.6032	30.7	3	1
9	1	5.2053	152.2	14.812	81.34	1484.6	70	1	0	0	73	168	25.8645	0	44	109	61	0			22	27	16.7	0.93	135	4.36	6.8		4.5	122	4.5	126	3.21	117	0.7133	22.0361	91.9991	100	60	70	123	1.04	140	70	28.5616	21.3699	24.1	1	0
10	1	16.2483	567.4	20.128	100.746	1489.2	38	1	0	0	68	178	21.4619	0	38	211	130	1	1		24	22	12.9	0.81	136	4.2	5.6	215	4.63	90	4.46	91	3.52	87	0.7892	25.3308	75.424	120	80	70	155	1.2	150	90	30.5441	13.9118	27.8	1	0
11	1	14.0155	181.4	60.833	125.408	4118.6	56	1	1	0	80	162	30.4832	1	32	176	119	1	1		22	52	15	2.05	139	3.91	7	185	3.76	103	3.62	102	2.98	105	0.8232	21.698	87.769	100	70	62	110	1.16	150	90	21	12.2875	28	2	1
12	1	31.557	342.6	31.893	238.893	2679.2	76	1	1	1	64	167	22.9481	1	34	119	78	0			28	31	11	1.8	136	4.6	8		2.5	72	2.26	67	0.93	37	0.4115	10.5193	46.8837	120	80	62	31	0.98	120	80	10.5		28.7	4	1
13	1	45.6098	127.4	62.56	344.949	4293.7	74	1	1	1	76	174	25.1024	ex	41	137	80	1	2	1	12	46	8.9	1.48	136	4.37	8.2	1008	3.15	81	3.15	84	2.08	73	0.6603	10.8282	43.0445	80	60	46	32	1.06	80	60	5.8553		54	4	1
14	1	37.8241	225.6	32.997	111.821	1814.2	69	1	0	0	64	180	19.7531	1	28	161	116	1	1	2	7	45	17.8	1.72	134	5.19	11.2	1919	3.78	86	3.69	87	2.55	78	0.6911	13.116	46.6196	90	60	69	73	1.12	90	70	17.7656	9.5	27.9	2	0
15	1	21.7383	217.1	53.107	160.249	1784.4	71	1	1	0	90	185	26.2966	0	39	58	35	1	1	1	17	42	16	1.04	141	3.57	4.9		4.19	90	4.19	94	2.67	78	0.6372	15.6708	53.3024	120	80	60	81	1.16	160	100	13.7333	5.9222	28.6	2	1
16	1	12.8192	463.5	43.88	76.282	843.9	53	1	1	1	128	180	39.5062	ex	36	234	149	1	1	1	25	17	16.3	0.91	137.6	3.63	10.2	178	3.45	71	3.45	74	2.67	72	0.7739	26.1541	83.5862	110	80	97	69	1.03	160	100	13.1875	13.0625	29.8	4	0
17	1	15.6388	233	32.759	137.487	1349.6	53	1	0	0	84	170	29.0657	0	25	255	191	0		4	27	27	16.9	1.18	135	4.31	9.3	163	3.97	94	3.88	95	3.02	92	0.7784	18.2656	65.3048	110	60	71	86	1.17	110	60	14.5952	6.4286	37.3	3	0
18	1	5.2743	584.4	15.854	84.784	255.7	83	0	1	0	70	160	27.3438	0	46	82	44	1	1	2	25	42	13.1	1.08	137	4.88	7	75	1.99	98	1.99	97	1.41	86	0.7085	12.4237	66.1854	110	80	84	42	1.05	120	80	11.0286	7.1714	32.4	3	0
19	1	13.604	66	15.332	136.632	1488.1	28	1	0	0	59	158	23.634	1	51	171	83	0		1	33	31	13.5	0.64	139	3.88	4.8		4.19	100	4.18	104	3.29	94	0.7871	22.568	78.0454	110	70	68	135	1.13	130	80	31.7966	15.4915	24.1	1	0
20	1	8.8077	4009.4	81.606	172.21	2731.8	39	0	0	0	75	165	27.5482	0	41	98	58	1	1	1	30	29	11.1	0.49	138	3.67	3.5	157	2.1	62	2.06	61	1.69	57	0.8204	16.1036	60.9141	90	70	88	102	1.06	110	70	17.88	11.84	29.9	3	0
21	1	27.9718	164.1	35.937	248.734	1474.3	79	1	1	0	61	165	22.4059	0	29	124	87	1	1	1	11	33	13.7	1.69	140	4.45	10.2	359	2.91	89	2.91	92	1.16	49	0.3986	12.0837	57.0492	120	80	60	47	0.98	130	80	8.0492	7.377	30.2	4	1
22	1	13.3332	171.6	29.637	83.893	1535	78	1	1	0	78	174	25.763	1	41	247	146	1	2	1	23	57	14.5	1.3	140	4.02	8.1	370	3.9	103	3.9	107	2.82	103	0.7231	17.2	70.5881	120	70	47	88	1.05	150	90	13.9359	9.4872	37.8	2	1
23	1	32.6354	153	41.155	106.897	1504.1	73	1	1	0	76	176	24.5351	0	28	224	160	1	2	1	21	33	12.7	1.34	139	4.54	6.1	407	3.41	84	2.48	64	2.38	80	0.9597	12.0653	46.3747	90	60	74	89	1.15	140	80	14.9079	10.0263	30.2	3	1
24	1	70.6881	159.1	32.004	143.956	1316.4	70	1	1	1	78	175	25.4694	0	34	181	118	1	1	1	24	24	12.1	2.25	137	5.25	10.4	57	3.42	84	3.42	87	2.27	75	0.6637	13.1964	50.2209	110	70	56	76	1.29	160	80	12.4231	7.7179	28.8	3	0
25	1	22.655	147.2	33.519	96.026	1698.6	70	1	0	0	89	182	26.8687	0	42	171	98	0			26	22	13.8	1.33	139	4.68	5.34	73	3.48	77	3.48	80	2.64	80	0.7586	19.1927	67.1052	110	70	60	77	1.28	130	90	11.8427	9.236	26.7	3	0
26	1	65.5842	299.8	16.899	123.525	668.8	58	1	0	1	108	178	34.0866	1	47	120	64	0		1	26	37	13.7	0.8	135	4.6	8.1	115	3.25	71	3.2	73	2.17	62	0.6781	18.8424	63.5716	120	80	66	66	1	160	100	12.0185	8.6852	21.9	4	0
27	1	6.966	124.7	16.937	115.023	1266.1	61	1	1	0	98	179	30.5858	1	50	122	57	0		1	21	29	15.1	0.75	137.3	4.09	5	32	4.94	108	4.94	113	3.56	103	0.7206	30.3944	103.453	120	80	74	127	1.09	190	100	18	11.4592	23.5	1	1
28	1	40.15	105.6	57.882	289.37	1385.1	60	1	0	0	75	174	24.7721	ex	20	188	149	1	2	4	17	70	14.9	1.01	138.8	4.12	10		3.77	88	3.44	84	2.4	74	0.6977	16.0209	57.3875	90	60	95	53	1.08	120	70	11.48	7.0667	34.3	4	1
29	1	4.2073	125.8	12.364	195.576	2190.6	54	1	1	0	91	180	28.0864	0	54	104	45	1	1		25	29	15.7	0.97	144	4.89	6.4	10	4.71	98	4.71	102	3.86	105	0.8195	29.1527	93.7604	120	80	73	186	1.13	200	110	25.4945	15.022	23	1	0
30	1	19.0405	217.1	44.093	146.383	2295.9	74	0	1	0	57	157	23.1247	1	36	176	112	1	1	1	21		13.3	0.75	139.4	4.61	6.1	414	2.8	133	2.8	131	2.28	130	0.8143	14.209	73.4103	110	70	71	31	1.13	140	80	10.5088	9.5263	38	4	1
31	1	26.2085	376.8	58.297	51.24	1054.4	76	0	1	0	72	160	28.125	0	46	104	56	1	2	1	16	35	12.8	1.5	135.2	4.56	8.2		1.78	81	1.78	80	1.14	62	0.6404	11.918	60.2037	100	70	71	40	0.95	130	90	10.3889		27.9	4	1
32	1	28.5237	356.9	20.997	70.29	1547.6	72	0	1	0	79	170	27.3356	0	45	140	76	0			26	27	13.7	1.42	137	4.23	6	42	3.09	112	3.09	112	2.29	99	0.7411	15.8727	69.5364	110	80	55	52	1.09	130	80	10.6329	9.9747	25.5	3	1
33	1	23.4348	188.9	28.065	145.971	1370.2	67	1	1	0	90	176	29.0548	0	40	162	96	1	2	1	24	45	13.7	1.33	138	3.41	6.4	111	3.58	85	3.3	81	2.49	79	0.7545	17.6136	64.7547	140	90	60	99	1.11	200	90	14.2778	9.8	28.7	3	0
34	1	6.2966	110.8	13.253	74.312	772.9	79	1	1	0	59	160	23.0469	1	39	153	94	1	1	1	23	35	11.6	0.91	139	3.76	6.1	307	2.78	95	2.41	85	1.88	88	0.7801	19.7426	101.135	130	70	63	57	0.92	190	80	15.4407	12	40.9	2	1
35	1	9.4368	141.3	18.659	135.785	2944.7	74	1	1	1	65	180	20.0617	0	35	150	98	1	1	1	27	25	12.6	1.54	139.4	3.61	4.5	403	3.84	90	3.84	94	3.01	97	0.7839	18.1618	66.8994	120	80	68	72	0.97	150	90	17.5385	14.6923	30.1	2	1
36	1	1.1708	212.4	13.446	85.547	1197.4	47	1	0	0	72	175	23.5102	0	42	148	85	1	1		26	30	15.6	0.99	138	3.94	5.4		5.05	107	5.05	112	3.58	97	0.7089	25.5364	82.8746	110	80	64	80	1.15	140	80	27.9583	17.7917	21.2	1	0
37	1	13.8837	1370.9	42.14	72.158	2081.9	70	1	1	1	94	178	29.668	0	35	189	122	1	2	2	28	58	11	1.27	139	5	7.3	587	2.99	70	2.75	67	1.87	60	0.68	19.23	70.5099	140	80	74	64	1.1	140	80	12.0319	9.617	35	4	0
38	1	5.3689	181.5	23.027	50.589	1013.2	68	0	0	0	78	174	25.763	0	20	120	95	1	1	1	17	35	11.1	0.57	138	3.96	4	58	3.29	107	3.29	108	2.52	98	0.766	21.8468	89.5728	120	80	74	60	1.06	160	100	13.4744	9.7821	30	3	0
39	1	8.3007	204.8	22.946	51.181	1974.4	55	1	1	0	79	176	25.5036	1	50	158	71	0		1	18	27	13.8	0.88	142	3.37	7.9		4.66	103	4.66	107	3.44	99	0.7382	23.4804	79.4132	190	110	54	100	1.05	220	120	13.8987		35.6	3	0
40	1	50.8231	182.6	62.128	305.784	2664.3	71	1	0	0	70	165	25.7117	0	26	215	159	1	1	1	18	57	13.4	1.8	140.3	3.89	10.9	1349	3.2	93	3.2	97	2.47	97	0.7719	20.4693	89.9385	90	70	60	70	1.05	100	80	13.5857	9.6857	45	4	1
41	1	19.7155	1490.9	39.445	217.78	887.3	82	1	1	0	82	172	27.7177	1	28	206	147	0			18	35	15.4	0.89	141.5	3.89	5.5	572	3.05	86	2.97	86	2.19	86	0.7374	16.3957	71.5542	120	80	70	114	1.04	160	90	14	11.7805	26.5	3	1
42	1	13.4909	242.2	26.736	69.887	720.3	63	1	0	0	86	180	26.5432	0	46	125	67	0				27	15	1.65	140	4.78			4.18	92	3.9	89	2.99	87	0.7667	20.12	68.6279	120	80	76	133	1.17	180	100	26.0349	16.6163	21.2	1	0
43	1	10.6655	288	22.456	156.487	1004.1	77	1	1	0	69	164	25.6544	0	45	148	81	1	2	1	13	58	15.3	0.99	139.4	4.28	9.5	897	2.46	77	2.3	74	1.7	73	0.7391	14.677	69.0889	160	90	62	56	1.08	180	100	15.1449		37	3	1
44	1	12.0461	439.6	33.663	210.235	2141.4	52	1	0	0	83	168	29.4076	0	34	178	117	1	1		19	33	16	1.01	136	3.96	5.5	68	3.52	84	3.48	87	2.79	86	0.8017	24.2272	88.0896	120	80	64	141	1.08	140	80	21.0602		27.5	2	1
45	1	12.6334	320.2	22.008	131.762	1219.2	75	1	1	0	101	168	35.7851	1	38	109	68	1	2	1	17	25	15.4	1.01	140	3.9	6.6	228	2.89	83	2.65	78	2.02	79	0.7623	18.5428	80.7391	120	80	105	63	0.96	160	100	13.9109	3.7327	38	4	1
46	1	11.8701	309.1	26.736	143.437	2062.5	77	1	0	0	86	182	25.963	1	38	160	98	0			19	29	14.2	1.65	138	4.41	10.9		2.86	67	2.8	69	1.7	55	0.6071	14.5253	53.3621	100	70	66	99	1.02	130	90	16.2209	12.4186	29.5	1	1
47	1	12.7285	201.6	31.646	264.297	776.4	66	1	0	0	68	170	23.5294	1	31	177	122	0		1		37	15	1.2	138	4	8		4.09	106	4.09	109	2.31	80	0.5648	15.5831	61.3375	90	70	71	79	0.98	130	80	18.5735	12.5	30.2	1	1
48	1	9.8933	215.1	19.355	79.266	676.8	44	1	1	0	70	165	25.7117	ex	27	176	129	0			17	18	16.3	1.2	140	4.5	4		2.63	63	2.6	64	2.23	67	0.8577	24.3405	86.6679	160	100	72	145	1.28	180	100	25.5714	18.2714	25.6	1	0
49	1	4.2686	421.3	19.109	103.182	1742.1	56	1	1	0	123	192	33.3659	1	41	196	116	0			22	35	15	0.86	138	4.02	8.1	237	5.51	100	4.93	94	3.34	81	0.6775	34.5196	99.5302	150	100	63	139	1.06	160	110	14.1301	11.3821	23.1	3	1
50	1	18.6976	177.8	46.881	157.969	943.4	67	1	1	1	98	177	31.2809	1	33	186	125	1	2	1	23	23	13.4	1.81	136	5.18	9.5		3.57	84	3.17	77	2.54	80	0.8013	16.851	61.2039	120	80	75	89	1.01	150	80	15.8776	10.8265	36.8	1	1
51	1	10.4964	126.8	29.882	112.686	585.3	73	1	1	0	78	177	24.8971	0	36	264	168	1	4			25	14.3	1.09	141	4.06	6	344	4.39	107	4.17	105	2.46	82	0.5899	23.6353	89.701	130	80	93	144	1.12	180	90	26.0513	15.6282	26	2	1
52	1	17.2732	335.6	37.313	137.309	1094.5	72	1	1	0	75	171	25.6489	0	50	74	31	0				22	17.5	0.87	139.4	3.65	4.7		3.24	85	3.09	84	1.8	64	0.5825	22.12	90.0867	120	70	100	133	1	220	120	29.7867	17.28	30.9	1	1
53	1	20.4267	285.8	48.178	172.598	2361.1	61	1	0	0	86	173	28.7347	0	21	227	179	1	3	1		48	13.8	1.24	136	4.3	7.9	763	3.68	88	3.68	91	3.01	95	0.8179	18.0697	65.9771	90	70	79	53	1.01	120	80	10.9186	9.1628	47	4	0
54	1	23.2977	281.3	54.198	127.995	1929.7	70	1	1	0	76	177	24.2587	0	26	289	215	1	1	1	13	22	14.8	1.75	139	4.76	10.6	549	4.33	104	4.21	105	2.99	98	0.7102	20.8247	77.2982	80	60	70	58	1.11	100	70	9.9737	7.4079	28	4	0
55	1	5.6503	200.3	22.62	67.229	946.8	65	1	0	0	86	168	30.4705	0	36	166	106	1	1	1			14	1.76	138.7	4.83		117	3.6	95	3.37	92	2.3	81	0.6825	24.8603	99.6855	100	70	50	86	1.1	130	80	17.3488	10.093	29.8	2	1
56	1	75.2724	404.7	88.545	371.598	4495.1	65	1	0	0	65	172	21.9713	1	23	335	258	1	4	2	23	66	12.8	1.17	135	4.5	8	1170	4.48	109	4	103	3.04	100	0.76	21.1992	80.7072	110	80	56	91	1.12	160	100	18.8769	10.6154	40	3	1
57	1	21.1281	190.4	8.653	170.928	1954.9	55	1	0	0	82	175	26.7755	1	22	207	161	0		1	19	31	13.6	1.01	141	4.08		153	4.25	95	4.25	99	3.14	91	0.7388	23.6267	80.8156	140	90	65	83	1.01	160	90	15.2073	12.1341	24.4	3	1
58	1	43.4916	2326	48.7	463.389	1648.3	70	1	1	0	84	172	28.3937	1	36	148	94	0			28	35	16.4	1.13	140	3.67	6.8	193	4.12	106	4.01	107	3.18	111	0.793	17.6175	69.6876	130	90	66	88	1.1	170	90	16.3214	10.2262	32	2	1
59	1	20.9879	121.5	45.935	293.125	1707.8	53	1	0	0	88	188	24.8981	1	49	99	50	1	1		24	25	13.7	1.09	141	4.46	6.6	89	4.08	77	4.08	80	2.76	68	0.6765	23.6554	69.6851	110	70	70	127	1.26	150	80	16.5568	6.4091	28.4	3	1
60	1	35.816	103.6	22.538	124.401	832.4	64	0	1	0	59	153	25.204	ex	39	102	62	0		1	25	22	14.9	0.6	139	4.47	5.1	60	1.97	90	1.91	86	1.73	94	0.9058	13.3508	67.2851	100	70	65	68	1.01	160	80	19.0339	13.4915	23.2	1	1
61	1	12.2192	101.7	30.373	299.226	3592.3	66	0	0	0	61	152	26.4024	0	27	202	148	1	2		23	30	11.8	1.33	140	4.97		866	2.31	111	2.31	103	1.73	99	0.7489	15.9756	82.7546	120	80	77	53	1.1	140	80	16.0164	11.082	28.5	2	0
62	1	12.5846	187.3	22.131	76.872	683.7	71	0	1	1	90	167	32.2708	1	50	108	45	0			25	25	12.2	0.71	138	3.87		85	3.06	115	3.06	115	2.38	107	0.7778	17.4576	78.4981	100	70	73	81	1.07	170	80	13.2111	8.9333	28.9	3	0
63	1	46.1051	233.8	65.812	460.863	3289.1	76	1	1	0	70	163	26.3465	0	39	122	74	0			22	23	16	1.08	136	4.2	6	170	2.57	81	2.57	84	2.11	91	0.821	10.6715	50.5545	120	80	73	44	0.96	120	80	13.4143	12.5429	40	2	1
64	1	20.1857	182.4	28.859	134.996	2168.9	68	1	1	0	83	182	25.0574	1	31	181	124	1	1	1	20	23	14.7	0.87	139	4.26	8.1	236	4.51	100	4.51	104	3.21	97	0.7118	18.8936	65.1606	120	80	80	94	1.14	170	100	13.5663	11.2048	25.9	3	1
65	1	10.5649	164.3	11.292	108.429	1110.5	63	1	1	0	74	162	28.1969	1	23	184	142	1	2	1	17	23	13.5	1.08	140	4.36	5.8		3.02	87	2.9	86	2.38	90	0.8207	17.3124	74.1715	120	80	69	56	1.09	130	80	13.7973	7.5	33.8	4	1
66	1	30.0327	912.6	37.644	111.393	2025.8	73	1	0	0	54	169	18.9069	1	35	109	71	1	1	1	21	37	14.2	1.14	139.2	3.96	4.9	215	4.13	114	4.05	116	2.26	85	0.558	15.0296	63.4353	100	60	79	88	1.02	130	80	21.3333	15.4074	32.9	1	1
67	1	31.0656	207	22.254	78.386	547.5	63	1	1	1	87	159	34.4132	1	30	100	70	0		1	22	18	15.5	1.09	136	4.04	7.6	37	3.24	99	3.24	102	2.39	95	0.7377	14.1148	63.1676	130	70	68	65	1.08	140	80	12.5402	9.9425	32.5	3	1
68	1	17.1885	216	6.587	45.984	528.1	57	1	0	0	93	184	27.4693	1	45	118	65	1	1		28	30	15.6	1.16	140	4.46	5	27	4.88	98	4.69	98	2.7	72	0.5757	30.5854	96.0926	100	60	60	180	1.09	160	90	27.6452	19.1398	23	1	0
69	1	18.254	174.7	36.771	112.25	1359.9	68	1	1	0	68	167	24.3824	0	19	320	258	1	2	1	17	31	12.7	0.9	135	4.5	7	295	3.67	101	3.67	104	2.3	85	0.6267	18.5213	77.124	90	60	50	50	1.03	130	80	14.3382	8.7794	40	1	1
70	1	16.9745	157.5	34.363	83.159	411.4	68	1	1	1	77	170	26.6436	ex	36	224	144	1	2	1	18	37	12.8	0.99	137.7	3.95	4.8	92	3.56	93	3.56	96	2.89	102	0.8118	22.9922	91.9281	100	80	64	71	1.07	160	90	14.4416	9.6753	33.2	2	1
71	1	7.1785	129.5	28.582	150.908	1372.5	71	1	1	1	88	165	32.3232	0	38	161	100	0			15	31	13.3	1.31	138	3.86	10.7	35	3.1	90	3.1	86	2.7	112	0.871	21.1579	92.9642	110	85	61	64	1.05	150	90	13.6932	10.3864	32.3	2	1
72	1	45.1877	148.3	64.095	196.701	4605.6	65	1	1	0	69	170	23.8754	1	21	290	229	1	4	2	16	80	12.3	1.46	136	4.14		1866	2.74	70	2.74	73	1.92	65	0.7007	12.9912	50.7412	90	70	80	32	0.97	100	70	10.1304	6.5507	58	4	0
73	1	13.3663	96.5	23.346	42.188	590.4	70	1	0	0	88	174	29.0659	0	22	191	148	0		1	21	31	16.3	1.44	148	4.16	7.7	295	3.68	92	3.6	93	2.98	101	0.8278	20.5224	79.1005	120	80	61	117	1.1	160	100	17.6023	12.1364	28.9	2	0
74	1	4.8476	120.8	18.745	102.039	908	37	0	0	0	68	160	26.5625	0	50	70	22	1	1		29	33	12.5	0.68	138	3.97	4.3		2.84	88	2.84	88	2.29	82	0.8063	21.5308	84.4109	120	80	82	85	1.09	140	70	20.2647	14.3824	24.6	2	0
75	1	20.4408	171	61.019	142.134	3013	72	1	0	1	115	195	30.2433	0	50	163	81	0		1	19	22	11.9	1.5	138	4.4	6.5		4.35	83	3.85	77	2.61	69	0.6779	22.7803	70.0441	100	70	60	94	1.05	130	80	13.8435	9.4957	28.5	3	0
76	1	20.4894	158.4	26.661	190.334	3932.3	62	1	1	0	85	180	26.2346	0	22	575	448	0		1	13	36	11	2.12	135	4.31		2086	3.78	72	3.78	86	2.2	64	0.582	13.1343	44.5009	110	70	66	35	1.01	150	80	8.6824		44	4	0
77	1	10.0305	100	47.352	273.915	4862.9	75	1	0	1	89	174	29.3962	0	31	273	188	1	1		21		12.7	3.21	140	4.04		510	3.68	95	3.37	90	2.45	87	0.727	17.8863	71.6642	120	80	70	62	1.04	120	80	11	7.8652	38	4	1
78	1	10.159	151.1	27.665	94.04	2014.2	81	0	1	1	45	150	20	0	22	106	83	1	2		19		11.7	1.27	137	4.89	3.5	134	2.46	153	2.43	148	1.6	123	0.6584	14.7205	88.5748	120	70	69	37	1	130	80	17.7333	12.5556	30	1	1
79	1	17.8862	233.8	28.145	263.952	1816.2	59	1	1	1	65	178	20.5151	0	25	213	160	1	2	2	15	52	17.3	1.29	139.7	3.91	10.8	594	3.1	70	3.17	72	2.56	74	0.8076	16.2404	55.1598	80	60	79	35	1.04	100	60	9.8154		55.9	4	1
80	1	10.24	178.3	9.996	81.784	319.7	57	1	1	1	100	170	34.6021	0	43	188	107	1	1		22		15.3	0.97	135.2	4.4	6.5	24	3.36	81	3.36	85	2.69	85	0.8006	21.722	79.917	100	80	79	121	1.02	160	80	20.46	14.5	23.8	1	1
81	1	12.5036	501.7	37.94	152.175	1220.1	67	1	0	1	110	173	36.7537	0	25	218	163	1	1		25	20	16.3	0.74	139	5.33	7.3	65	3.6	89	3.08	79	2.2	73	0.7143	23.4814	89.6087	130	80	75	101	0.93	150	100	17.8545	12.3818	24.1	1	0
82	1	3.9182	142.6	16.44	99.726	1276	73	1	1	1	70	175	22.8571	0	40	145	87	1	1	1	27	31	15.4	0.79	142	4.39	4.1		3.93	99	3.88	101	2.56	88	0.6598	20.885	81.3122	140	80	84	74	1.25	180	90	13.5714	12.8714	27	2	1
83	1	6.4241	215.1	25.74	156.05	2302.7	39	1	0	0	100	176	32.2831	0	16	214	179	1	2	1	26	35	15	1.07	139	4.17	5.7	160	3.92	80	3.92	83	2.9	75	0.7398	26.2349	80.172	110	70	69	136	1.1	170	90	20.91	10.54	28	2	0
84	1	7.3544	206.6	25.61	71.01	975.2	42	1	0	0	112	182	33.8123	0	42	170	98	1	1	1	18	27	11.9	1.08	134	3.93			5.61	106	5.42	107	4.39	107	0.81	27.2491	79.854	100	70	67	150	1.2	160	80	19.2589	14.1964	21.6	2	0
85	1	11.6648	150.1	45.984	138.628	722.4	72	1	1	0	86	172	29.0698	0	31	109	75	1	1		22		14.9	0.86	137	4.58	5.6		3.28	92	3.26	95	2.61	100	0.8006	18.1966	73.1194	120	80	64	103	1.06	200	90	16.9302	9.4651	28.6	2	1
86	1	4.1783	75.1	11.065	34.502	646.3	45	1	0	0	79	170	27.3356	1	15	158	135	0		1	21	27	15.8	0.78	139	4	4.2	65	3.87	87	3.68	86	2.9	82	0.788	25.5056	86.3202	100	70	67	121	1.02	140	90	25.6835	13.7595	27	1	1
87	1	15.7993	693.5	34.277	94.377	798.4	56	1	1	0	104	178	32.8241	0	50	147	68	0		1	22	29	13.2	0.92	137	3.7	6.4	10	4.29	92	4.11	92	2.48	70	0.6034	19.6664	65.4802	120	70	60	120	1.11	170	100	17.0288	13.0385	25	2	0
88	1	16.8733	125.2	32.038	217.036	2156.2	68	1	0	0	74	169	25.9095	1	35	152	99	1	2	1	16	37	11.1	1.94	141	5.02	5.6		4.6	123	4.31	119	3.22	115	0.7471	18.1306	73.4657	140	90	68	60	1.06	170	100	12.8108	11.3784	31.5	3	1
89	1	26.6449	142	47.809	184.509	1856.5	62	1	0	0	60	170	20.7612	0	13	363	317	1	4	1	15	46	12.7	1.51	135	3.51		1433	3.22	81	3.22	84	2.16	72	0.6708	15.1346	57.7776	70	50	72	24	1.06	80	60	8.2		44.2	4	0
90	0	11.5854	160.1	28.768	139.785	2570.5	53	0	0	0	62	167	22.231	0	58	97	40	0			25	22	13.3	0.82	142	5.34	5	12	3.32	90	3.32	106	2.69	101	0.8102	18.6687	69.211	110	70	62	80	1.05	110	70	20.4839	15.5645	22
91	0	15.6899	1955.9	15.445	102.249	1451.4	35	1	0	0	100	180	30.8642	0	56	82	36	0		1	20	31	13.3	0.88	137	3.42	5.5	18	4.92	92	4.87	95	4.09	96	0.8398	38.4161	110.263	120	80	73	170	1.1	170	90	26.56	17.8	25.3
92	0	12.3985	184.9	17.613	78.247	921.7	56	1	0	0	89	181	27.1664	0	71	107	31	0			24	30	8.5	0.76	133	3.83	4.8	62	4.74	98	4.7	101	3.67	100	0.7809	34.7187	111.887	130	70	115	166	1.11	180	100	22.618	13.8876	25.4
93	0	7.5997	656.2	37.657	179.47	2120.8	38	1	0	0	64	170	22.1453	0									16.1	0.89	135	4.25	4	9	5.32	114	5.32	119	4.05	109	0.7613	30.211	97.6806	120	70	70	140	0.97	180	90	32.2031	18.8906	28
94	0	4.7788	157.5	15.333	59.132	1236.3	66	0	0	0	55	160	21.4844	0	72	62	17	0			27	30	12.6	0.75	140	4	5.3	25	3.23	131	3.16	127	1.97	95	0.6234	13.9134	62.9985	130	80	75	80	0.9	160	85	24.5636	18.1455	33
95	0	5.9326	115	28.925	158.211	1354.2	45	1	0	0	69	165	25.3444	0									14						4.09	99	3.89	97	3.16	96	0.8123	31.6588	113.523	130	75	68	120	0.94	180	90	29.7391	17.3623	24
96	0	11.3812	286.6	24.087	74.36	2252.4	55	0	0	0	68	160	26.5625	0	58	101	42	0			22	22	11.7	0.55	138.2	3.86	5.6	40	3.6	131	3.51	127	2.69	115	0.7664	22.8497	94.2062	140	90	84	127	1.04	220	110	26.0588	21.7059	25.7
97	0	15.9469	290	56.745	114.3	596.7	64	1	0	0	82	174	27.0842	1									13						4.5	107	4.36	108	2.86	90	0.656	23.988	88.4248	110	70	69	169	1.09	160	90	32.8659	30.4512	30
98	0	11.5131	447.9	23.598	53.47	1284.4	65	0	0	0	61	158	24.4352	0									13						2.53	106	2.4	99	1.83	91	0.7625	17.8077	82.3726	120	80	77	83	1.03	180	90	22.5902	16.6885	26.6
99	0	12.4753	115.9	13.612	68.81	1952.6	62	0	0	0	62	162	23.6244	0									14.2	0.61	140.8	4.41			3.2	120	2.98	112	2.35	105	0.7886	18.4592	78.4219	120	80	76	107	1.09	190	110	23.3871	17.1935	27.8
100	0	11.0455	745.7	10.344	64.37	1190.6	54	1	0	0	90	175	29.3878	1									15.4	0.9	141	4.2			4.84	107	4.84	112	3.76	108	0.7769	27.5214	93.5065	100	60	67	189	1.18	160	90	25.5556	19.1111	21.89
101	0	6.093	195.4	18.331	91.52	1641.4	60	1	0	0	74	172	25.0135	0	70	84	25	0			31	33	14.7	0.77	138.2	4.3			4.34	137	4.34	137	3.19	118	0.735	18.6947	68.5966	120	80	67	165	1.11	170	90	30.6216	16.6081	25.83
102	0	19.4532	839.9	13.397	72.158	720.1	63	0	0	0	74	183	22.0968	1	56	87	38	0			24	27	16.6	0.83	137.8	4.66		7	4.13	87	3.8	85	2.7	70	0.7105	24.4561	80.6768	120	80	70	158	1.03	180	80	30.8108	12	27.08
103	0	5.0806	164.9	26.487	87.838	1099.3	55	1	0	0	90	170	31.1419	0									15						3.9	93	3.88	96	3.3	102	0.8505	29.4896	106.942	150	90	71	250	1.16	220	100	36.8	19.8333	22.2
104	0	10.9119	670.4	29.892	62.184	1136.2	51	0	0	0	100	176	32.2831	0									15						4.82	104	4.77	107	4	120	0.8386	37.8729	124.761	120	80	75	285	1.06	230	110	39.68	29.74	21.49
105	0	3.7481	91	15.91	99.048	891.3	50	0	0	0	79	179	24.6559	0									15						5.63	116	5.58	120	4.75	126	0.8513	30.3773	96.2839	110	70	82	226	1.12	170	80	46.962	19.3671	19.1
106	0	5.5232	243.8	13.125	52.591	1071.3	50	0	0	0	77	176	24.858	0									15						6.84	120	6.84	120	4.8	130	0.7018	39.6482	129.766	140	80	80	239	1.16	170	100	44.1558	25.4545	19
[truncated: 11 more columns]
